# Supplementary material for: The “No ARSA” Sign: A Novel Method of Prenatal Screening for Aberrant Right Subclavian Artery
Source: J Clin Med. 2020 Aug 17;9(8):2658. doi: 10.3390/jcm9082658 (PMC7463697; doi:10.3390/jcm9082658)
Supplement: Supplementary file 1 [file jcm-09-02658-s001.zip]

Archive with 4 entries (3 files):
- supplementary material/
- supplementary material/Video S2: Negative "No ARSA" sign: following the RCA from the aortic arch to the fetal head in an axial plane.mp4
- supplementary material/Video S3: Demonstration of both the ARSA and RCA arising separately from the aortic arch in the designated "No ARSA" plane.mp4
- supplementary material/Video S1: Demonstration of the "No ARSA" sign.mp4
